# Supplementary material for: Delivery of Cinnamic Aldehyde Antioxidant Response Activating nanoParticles (ARAPas) for Vascular Applications
Source: Antioxidants (Basel). 2021 Apr 29;10(5):709. doi: 10.3390/antiox10050709 (PMC8145619; doi:10.3390/antiox10050709)
Supplement: Supplementary file 1 [file antioxidants-10-00709-s001.zip]

Archive with 1 entries (1 files):
- antioxidants-1185491-supplementary.pdf
